# Supplementary material for: Mineral and geochemical variability of the phosphorite deposits in the Duwi Formation, Western Desert, Egypt: Insights into paleoenvironment and physicochemical conditions
Source: Sci Rep. 2026 Apr 30;16:13910. doi: 10.1038/s41598-026-46266-7 (PMC13133165; doi:10.1038/s41598-026-46266-7)
Supplement: Supplementary file 2 — Supplementary Material 2 [file 41598_2026_46266_MOESM2_ESM.xlsx]

## Sheet: Table S1
Supplementary table S1: EPMA analysis of apatite form the studied Abu Turtur phosphorite.
	PAT33 (SAM13)
CaO	50.59	46.17	39.05	45.86	48.09	45.58	51.51	46.91	42.52	51.31	53.82	50.51	46.63	47.46	45.3	45.04	50.11	50.93	48.79	47.98	53.56	50.15	51.16	55.4	48.03	54.27	47.45	45.77	45.56	49.69	49.52	31.99	39.74	51.81	47.51	50.16	49.46	44.76	51.87	49.68	47.54	52.27	48.42	49.72	45.36	45.03	49.39	42.45	49.38
Na2O	1.19	1.09	0.92	0.75	0.84	0.9	0.96	0.75	0.57	1.08	0.96	0.84	0.7	1.13	1.02	0.84	1.22	1.04	1.03	1.33	0.87	0.91	0.95	0.88	1.04	1.17	0.85	0.75	0.65	0.95	0.87	0.45	0.72	1.26	0.9	0.99	1.03	0.7	0.88	0.88	0.84	0.87	0.9	0.84	0.71	0.85	1.48	0.96	1.28
MnO	0.63	0.07	0	0.09	0.14	0.33	0	0	0.06	0.06	0.08	0	0	0.1	0.06	0	0.04	0	0	0.35	0.07	0.08	0.04	0	0	0.05	0	0	0	0	0	0	0	0	0.04	0.08	0.07	0.08	0.09	0.03	0.06	0.08	0.09	0	0	0.33	0.45	0.04	0.6
FeO*	1.42	4.08	1.07	1.64	2.49	0.88	1.36	0.27	1.69	0.59	1.33	0.62	1.37	0.41	0.61	1.26	0.72	0.75	1.13	1.5	2.08	3.92	0.83	0.83	0.39	1.43	0.61	0.39	0.47	1.43	0.24	0.65	0.13	0.77	2.91	0.59	0.56	2.22	1.02	1.01	3.81	0.81	0.63	0.83	0.2	1.54	1.32	0.42	1.47
La2O3	0	0	0	0	0	0	0	0	0	0	0	0	0	0	0	0	0	0	0	0	0	0	0	0	0	0	0	0	0	0	0	0	0	0	0	0	0	0	0	0	0	0	0	0	0	0	0	0	0
Ce2O3	0	0	0	0	0	0	0	0	0	0	0	0	0	0	0	0	0	0	0	0	0	0	0	0	0	0	0	0	0	0	0	0	0	0	0	0	0	0	0	0	0	0.13	0	0	0	0	0	0	0
Pr2O3	0	0	0	0	0	0	0	0	0	0	0	0	0	0	0	0	0	0	0	0	0	0	0	0	0	0	0	0	0	0	0	0	0	0	0	0	0	0	0	0	0.13	0	0	0	0	0	0	0	0
Nd2O3	0.13	0	0	0	0	0	0	0	0	0	0	0	0	0	0	0	0	0	0	0	0	0	0	0	0	0	0	0	0	0	0	0	0	0	0	0	0	0	0	0	0	0	0	0	0	0	0	0	0
P2O5	33.85	30.93	26.69	30.16	31.75	30.66	32.56	30.33	25.84	33.16	31.83	30.36	30	30.5	30.33	29.39	31.99	32.14	31.42	33.37	31.54	32.56	34.05	31.51	31.55	32.07	32.03	29.66	29.88	32.72	31.99	20.97	25.39	32.63	30.7	32.96	31.75	29.41	32.9	30.91	31.42	33.79	30.58	32.89	29.66	30.79	33.8	28.64	33.71
SiO2	0.04	0.14	0.17	0	0	0	0.08	0	0	0.02	0	0.03	0	0	0	0	0.26	0	0.07	0.31	0	0	0.15	0.16	0.28	0.12	0.27	0	0	0.03	0	0	0	0.06	0.15	0.02	0	0	0	0.12	0.08	0	0	0.14	0	0	0.12	0.05	0.05
F	3.72	2.99	4.98	3.28	4.48	3.34	3.99	3.54	3.31	4.3	4.71	3.33	3.67	4.01	3.77	3.61	3.87	4.07	4.07	3.45	4.45	4.47	3.97	5.28	4.49	4.42	7.32	3.57	3.67	3.75	3.95	1.76	3.18	5.79	2.75	4.32	4.11	3.25	4.66	2.95	4.01	4.33	3.79	4.06	3.56	3.28	3.19	3.66	4.13
Cation based on 25 O atoms
Ca	10.0558	9.93572	9.65533	10.2083	9.99898	10.0984	10.4019	10.3838	10.5947	10.2879	10.7108	10.8205	10.3152	10.3128	10.0912	10.2205	10.3362	10.4403	10.2663	9.81404	10.7206	10.0288	10.1425	10.8899	10.1115	10.7181	9.62266	10.3445	10.2651	10.1913	10.3581	10.3961	10.4202	10.2256	10.2735	10.1865	10.3325	10.1649	10.3406	10.6219	9.94357	10.2925	10.4533	10.159	10.3086	9.96877	9.97228	10.0354	9.88061
Na	0.428042	0.424475	0.411642	0.30211	0.316058	0.360834	0.350815	0.300428	0.257013	0.391863	0.34573	0.325638	0.280217	0.444337	0.411179	0.344937	0.455391	0.385799	0.3922	0.492295	0.315125	0.329311	0.340819	0.313027	0.396208	0.418148	0.311935	0.306744	0.26502	0.352589	0.329311	0.26464	0.34164	0.450019	0.352178	0.363822	0.38938	0.287672	0.317466	0.340479	0.317943	0.31001	0.351607	0.310589	0.291993	0.340522	0.540759	0.410691	0.463478
Mn	0.0989944	0.0119084	0	0.0158372	0.0230115	0.0577976	0	0	0.0118185	0.00951026	0.012586	0	0	0.0171777	0.010566	0	0.00652251	0	0	0.0565942	0.0110762	0.0126469	0.0062689	0	0	0.00780629	0	0	0	0	0	0	0	0	0.0068377	0.0128432	0.0115602	0.0143622	0.0141836	0.0050706	0.0099209	0.0124531	0.0153599	0	0	0.0577525	0.0718265	0.00747539	0.0949075
Fe	0.220304	0.6853	0.206496	0.284933	0.404093	0.152175	0.214359	0.0466484	0.328671	0.0923332	0.206591	0.103667	0.236544	0.0695364	0.106061	0.223165	0.115918	0.120001	0.185585	0.239475	0.324954	0.611852	0.128432	0.127342	0.0640839	0.220432	0.0965539	0.0687977	0.082653	0.228916	0.0391826	0.164874	0.0266056	0.118617	0.491143	0.0935191	0.0913101	0.393503	0.158712	0.168548	0.621999	0.12449	0.106157	0.132367	0.0354763	0.266098	0.208023	0.0774975	0.229578
La	0	0	0	0	0	0	0	0	0	0	0	0	0	0	0	0	0	0	0	0	0	0	0	0	0	0	0	0	0	0	0	0	0	0	0	0	0	0	0	0	0	0	0	0	0	0	0	0	0
Ce	0	0	0	0	0	0	0	0	0	0	0	0	0	0	0	0	0	0	0	0	0	0	0	0	0	0	0	0	0	0	0	0	0	0	0	0	0	0	0	0	0	0.00874701	0	0	0	0	0	0	0
Pr	0	0	0	0	0	0	0	0	0	0	0	0	0	0	0	0	0	0	0	0	0	0	0	0	0	0	0	0	0	0	0	0	0	0	0	0	0	0	0	0	0.00924672	0	0	0	0	0	0	0	0
Nd	0.00861342	0	0	0	0	0	0	0	0	0	0	0	0	0	0	0	0	0	0	0	0	0	0	0	0	0	0	0	0	0	0	0	0	0	0	0	0	0	0	0	0	0	0	0	0	0	0	0	0
P	5.31674	5.2596	5.21468	5.30496	5.21648	5.36765	5.19563	5.30515	5.08768	5.25378	5.00552	5.1393	5.24403	5.23697	5.33888	5.26996	5.21417	5.20619	5.22425	5.39358	4.98853	5.14513	5.33414	4.89435	5.24851	5.00484	5.13274	5.29703	5.31977	5.3028	5.28748	5.38504	5.26072	5.0889	5.24572	5.28917	5.24115	5.27766	5.18272	5.2222	5.19305	5.25764	5.21674	5.31027	5.32637	5.3862	5.39269	5.35012	5.32997
Si	0.0074215	0.028122	0.0392349	0	0	0	0.0150796	0	0	0.00374311	0	0.00599886	0	0	0	0	0.0500598	0	0.0137487	0.0591871	0	0	0.0277577	0.029357	0.0550224	0.0221216	0.0511094	0	0	0.00574325	0	0	0	0.0110536	0.0302763	0.00379119	0	0	0	0.0239486	0.0156189	0	0	0.0267009	0	0	0.0226159	0.0110333	0.00933858
Cl	0	0	0	0	0	0	0	0	0	0	0	0	0	0	0	0	0	0	0	0	0	0	0	0	0	0	0	0	0	0	0	0	0	0	0	0	0	0	0	0	0	0	0	0	0	0	0	0	0
F	2.18248	1.89918	3.63437	2.15499	2.74937	2.18414	2.3782	2.31286	2.43431	2.54476	2.76665	2.10556	2.39624	2.57185	2.47879	2.41789	2.35615	2.46258	2.52774	2.08286	2.62901	2.6384	2.32305	3.06338	2.79	2.57652	4.38152	2.3815	2.44062	2.2701	2.43867	1.6882	2.46111	3.37292	1.75517	2.58944	2.53423	2.17847	2.74201	1.86165	2.47561	2.51659	2.41503	2.4485	2.38798	2.14323	1.90108	2.55383	2.43914
OH	-1.18248	-0.899176	-2.63437	-1.15499	-1.74937	-1.18414	-1.3782	-1.31286	-1.43431	-1.54476	-1.76665	-1.10556	-1.39624	-1.57185	-1.47879	-1.41789	-1.35615	-1.46258	-1.52774	-1.08286	-1.62901	-1.6384	-1.32305	-2.06338	-1.79	-1.57652	-3.38152	-1.3815	-1.44062	-1.2701	-1.43867	-0.6882	-1.46111	-2.37292	-0.755175	-1.58944	-1.53423	-1.17847	-1.74201	-0.861649	-1.47561	-1.51659	-1.41503	-1.4485	-1.38798	-1.14323	-0.90108	-1.55383	-1.43914
Total	17.1359	17.3451	16.5274	17.1161	16.9586	17.0369	17.1778	17.0361	17.2798	17.0391	17.2813	17.3951	17.0759	17.0808	16.9579	17.0586	17.1783	17.1523	17.0821	17.0552	17.3603	17.1278	16.9799	17.2539	16.8753	17.3914	16.215	17.0171	16.9325	17.0813	17.0141	17.2107	17.0492	16.8941	17.3996	16.9496	17.0659	17.1381	17.0137	17.3822	17.1113	17.0059	17.1432	16.9389	16.9624	17.0193	17.2082	16.8922	17.0079
[truncated: 29 more columns]

## Sheet: Table S2
Supplementary table S2
Correlation Results: Al₂O₃ vs Selected Elements.
Variable	Correlation (r)	P-value	Indications of P-value	Notice
Cr	0.925	0.0015	Very strong significant	P < 0.01	Very strong significant
V	0.9284	0.0004	Very strong significant	(p < 0.05)	significant
CaO	-0.87	5.8 × 10-7	Very strong significant	(p > 0.05)	No significant
TiO₂	0.9835	0.002	Very strong significant
K₂O	0.9448	0.0023	Very strong significant
SiO₂	0.6822	6.9 × 10-5	Very strong significant
Fe₂O₃	0.7109	0.0012	Very strong significant
MgO	0.08	9.8 × 10-2	No significant
Correlation Results: P2O5 vs Selected Elements.
Variable	Correlation (r)	P-value	Indications of P-value
CaO	0.98	3.9 × 10-8	Very strong significant
Al₂O₃	-0.84	2.74 × 10-6	Very strong significant
Sr	0.975	7.57 × 10-9	Very strong significant
Y	0.81	2.4 × 10-5	Very strong significant
U	0.619	0.492	No significant
V	-0.78	0.0187	significant
Ni	-0.57	0.0084	Very strong significant
∑REEs	0.62	6.49 × 10-6	Very strong significant
